# Supplementary material for: Heterologous Expression and Characterization of a pH-Stable Chitinase from Micromonospora aurantiaca with a Potential Application in Chitin Degradation
Source: Mar Drugs. 2024 Jun 20;22(6):287. doi: 10.3390/md22060287 (PMC11204758; doi:10.3390/md22060287)
Supplement: Supplementary file 1 [file marinedrugs-22-00287-s001.zip]

Archive with 1 entries (1 files):
- marinedrugs-3052205-supplementary.pdf
